# Supplementary material for: Exposure to fine particulate matter in adults is associated with immune cell gene expression related to inflammation, the electron transport chain, and cell cycle regulation
Source: Environ Epigenet. 2025 Apr 1;11(1):dvaf008. doi: 10.1093/eep/dvaf008 (PMC12159804; doi:10.1093/eep/dvaf008)
Supplement: dvaf008_Supp [file dvaf008_supp.zip]

Archive with 3 entries (3 files):
- suppl_data/Supplemental file 1.pdf
- suppl_data/Supplemental file 2.pdf
- suppl_data/Supplemental file 3.pdf
